# Supplementary material for: Non-Invasive Autonomic Neuromodulation for Overactive Bladder: A Comparative Pilot Trial of NESA and Tibial Nerve Stimulation
Source: J Clin Med. 2025 Dec 16;14(24):8881. doi: 10.3390/jcm14248881 (PMC12733723; doi:10.3390/jcm14248881)
Supplement: Supplementary file 1 [file jcm-14-08881-s001.zip]

Archive with 1 entries (1 files):
- jcm-3997754-supplementary.pdf
